# Supplementary material for: Development of an Organ-Directed Exosome-Based siRNA-Carrier Derived from Autologous Serum for Lung Metastases and Testing in the B16/BL6 Spontaneous Lung Metastasis Model
Source: Pharmaceutics. 2022 Apr 7;14(4):815. doi: 10.3390/pharmaceutics14040815 (PMC9025519; doi:10.3390/pharmaceutics14040815)
Supplement: Supplementary file 1 [file pharmaceutics-14-00815-s001.zip]

Archive with 1 entries (1 files):
- pharmaceutics-1615594-supplementary.pdf
